# Supplementary material for: Gradual Optimization of Molecular Aggregation and Stacking Enables Over 19% Efficiency in Binary Organic Solar Cells
Source: Adv Sci (Weinh). 2024 Oct 2;11(44):2409867. doi: 10.1002/advs.202409867 (PMC11600276; doi:10.1002/advs.202409867)
Supplement: Supplementary file 2 — Supporting Information [file ADVS-11-2409867-s002.zip]

Archive with 2 entries (2 files):
- EQE data.txt
- J-V data.csv
