# Supplementary material for: Gradual Optimization of Molecular Aggregation and Stacking Enables Over 19% Efficiency in Binary Organic Solar Cells
Source: Adv Sci (Weinh). 2024 Oct 2;11(44):2409867. doi: 10.1002/advs.202409867 (PMC11600276; doi:10.1002/advs.202409867)
Supplement: Supplementary file 2 — Supporting Information [file ADVS-11-2409867-s002.zip › EQE data.txt]

16
AM1.5G	26.475024			Measure Mode	AC-EQE
AM1.5D	23.628091			AM 1.5G	26.475024
AM 0	31.354090			AM 1.5D	23.628091
Lambda(nm)	EQE (%)	SR (A/W)	Jsc (mA/cm^2)	AM 0	31.354090
300.0	0.842744	0.002039	0.000000	WL-Range	300-1100nm
310.0	3.304575	0.008261	0.000123	Voltage Bias	0.00
320.0	8.994044	0.023210	0.002392	Date/Time	12-12_17-15-55
330.0	17.886462	0.047601	0.014074	Spent Seconds	80.000000
340.0	26.072087	0.071488	0.039754
350.0	31.472407	0.088833	0.078041
360.0	34.833635	0.101130	0.128230
370.0	38.006543	0.113407	0.196922
380.0	43.564234	0.133503	0.281106
390.0	50.984696	0.160355	0.374170
400.0	58.940912	0.190132	0.506451
410.0	64.422606	0.213010	0.739099
420.0	67.527846	0.228723	1.004434
430.0	68.365870	0.237075	1.280958
440.0	68.732930	0.243891	1.569716
450.0	69.253229	0.251322	1.924939
460.0	69.984898	0.259621	2.319521
470.0	71.869193	0.272407	2.734091
480.0	74.450835	0.288197	3.176904
490.0	77.267030	0.305329	3.630570
500.0	80.322638	0.323882	4.124035
510.0	83.049073	0.341573	4.637109
520.0	85.417327	0.358202	5.158617
530.0	87.183082	0.372637	5.717877
540.0	88.253904	0.384332	6.303888
550.0	88.316955	0.391728	6.896556
560.0	88.480284	0.399588	7.500866
570.0	88.862782	0.408482	8.109460
580.0	88.812442	0.415413	8.721221
590.0	87.882366	0.418150	9.342653
600.0	86.036194	0.416304	9.949221
610.0	83.909189	0.412779	10.560718
620.0	82.434236	0.412171	11.160915
630.0	82.106270	0.417153	11.749317
640.0	82.507103	0.425843	12.353337
650.0	82.830644	0.434193	12.963773
660.0	82.787190	0.440641	13.559039
670.0	82.688329	0.446784	14.183546
680.0	82.691649	0.453470	14.815935
690.0	82.685074	0.460102	15.399171
700.0	82.682495	0.466756	15.989384
710.0	82.781426	0.473990	16.599800
720.0	82.796722	0.480755	17.170525
730.0	82.775102	0.487305	17.696931
740.0	82.731770	0.493722	18.279537
750.0	82.786762	0.500726	18.894599
760.0	82.736022	0.507092	19.488518
770.0	82.707582	0.513587	19.856071
780.0	82.452592	0.518653	20.462097
790.0	82.314240	0.524421	21.061310
800.0	81.905001	0.528419	21.636711
810.0	81.328698	0.531260	22.206517
820.0	80.519564	0.532468	22.698980
830.0	79.625979	0.532980	23.184530
840.0	77.209066	0.523029	23.694569
850.0	73.958585	0.506974	24.207611
860.0	68.291902	0.473637	24.676440
870.0	61.627349	0.432385	25.110611
880.0	52.622038	0.373447	25.493524
890.0	46.105628	0.330919	25.819588
900.0	35.685164	0.259005	26.054937
910.0	26.987224	0.198051	26.216705
920.0	18.212991	0.135129	26.326692
930.0	12.318034	0.092385	26.405819
940.0	7.274498	0.055145	26.426120
950.0	4.529735	0.034704	26.441314
960.0	2.727470	0.021116	26.451241
970.0	1.488200	0.011642	26.459640
980.0	0.769411	0.006081	26.465220
990.0	0.455378	0.003636	26.468676
1000.0	0.271142	0.002187	26.470848
1010.0	0.165836	0.001351	26.472128
1020.0	0.122810	0.001010	26.472969
1030.0	0.073465	0.000610	26.473532
1040.0	0.057496	0.000482	26.473904
1050.0	0.033995	0.000288	26.474160
1060.0	0.035126	0.000300	26.474350
1070.0	0.034029	0.000294	26.474534
1080.0	0.028992	0.000253	26.474700
1090.0	0.033514	0.000295	26.474859
1100.0	0.036613	0.000325	26.475024
