# Supplementary material for: Gradual Optimization of Molecular Aggregation and Stacking Enables Over 19% Efficiency in Binary Organic Solar Cells
Source: Adv Sci (Weinh). 2024 Oct 2;11(44):2409867. doi: 10.1002/advs.202409867 (PMC11600276; doi:10.1002/advs.202409867)
Supplement: Supplementary file 2 — Supporting Information [file ADVS-11-2409867-s002.zip › J-V data.csv]

No.	85
[Information]		[Volt (V)]	[Current (mA)]	[J (mA/cm^2)]
Name	Q20 (Q20.CH1(1))	-0.2	-1.101	-27.87341772
Comment		-0.18	-1.101466667	-27.88523207
Test Mode	Multi-Channel	-0.16	-1.100666667	-27.8649789
Channel	CH1 (1)	-0.14	-1.099833333	-27.84388186
Power	---	-0.12	-1.098	-27.79746835
Area (cm^2)	0.0395	-0.1	-1.0967	-27.76455696
Start (V)	-0.2	-0.08	-1.095033333	-27.72236287
End (V)	1.1	-0.06	-1.094033333	-27.69704641
Step (V)	0.02	-0.04	-1.093633333	-27.68691983
Delay (ms)	10	-0.02	-1.093266667	-27.67763713
Reverse data	FALSE	0	-1.091366667	-27.62953586
Temperature (degC)	NaN	0.02	-1.088066667	-27.54599156
Time stamp	2023/12/12 15:58	0.04	-1.085933333	-27.49198312
[Calibration]		0.06	-1.085466667	-27.48016878
Ref Cell Isc (A)	0.06428	0.08	-1.086666667	-27.51054852
Light Intensity (SUN)	1	0.1	-1.087566667	-27.53333333
[Statistic]		0.12	-1.088133333	-27.54767932
Isc (mA)	1.091367	0.14	-1.088633333	-27.56033755
Voc (V)	0.874948	0.16	-1.0889	-27.56708861
Pmax (mW)	0.771375	0.18	-1.089433333	-27.58059072
Imax (mA)	1.014967	0.2	-1.090866667	-27.61687764
Vmax (V)	0.76	0.22	-1.0922	-27.65063291
Efficiency (%)	19.52847	0.24	-1.093433333	-27.68185654
Fill Factor (%)	80.78159	0.26	-1.093166667	-27.67510549
Jsc (mA/cm^2)	27.629536	0.28	-1.091733333	-27.63881857
Jmax (mA/cm^2)	25.695359	0.3	-1.0887	-27.56202532
Area (cm^2)	0.0395	0.32	-1.084	-27.44303797
Rs (ohm)	14.513648	0.34	-1.078066667	-27.292827
Rsh (ohm)	16220.91339	0.36	-1.073666667	-27.1814346
		0.379999	-1.071	-27.11392405
		0.4	-1.0696	-27.07848101
		0.42	-1.0689	-27.06075949
		0.44	-1.069	-27.06329114
		0.46	-1.070733333	-27.107173
		0.48	-1.071733333	-27.13248945
		0.499999	-1.072833333	-27.16033755
		0.52	-1.0725	-27.15189873
		0.54	-1.072566667	-27.1535865
		0.559999	-1.072066667	-27.14092827
		0.58	-1.071466667	-27.1257384
		0.6	-1.069533333	-27.07679325
		0.62	-1.066733333	-27.00590717
		0.64	-1.063966667	-26.93586498
		0.66	-1.061366667	-26.87004219
		0.679999	-1.0596	-26.82531646
		0.7	-1.056233333	-26.74008439
		0.719999	-1.049	-26.55696203
		0.74	-1.036366667	-26.2371308
		0.76	-1.014966667	-25.69535865
		0.78	-0.979966667	-24.8092827
		0.8	-0.9178	-23.23544304
		0.82	-0.8094	-20.49113924
		0.84	-0.623333333	-15.78059072
		0.86	-0.326266667	-8.259915612
		0.88	0.110266667	2.791561181
		0.9	0.6986	17.68607595
		0.92	1.436	36.35443038
		0.94	2.308	58.43037975
		0.96	3.296366667	83.45232068
		0.98	4.383766667	110.9814346
		1	5.5551	140.635443
		1.02	6.798366667	172.1105485
		1.04	8.103666667	205.1561181
		1.06	9.462933333	239.5679325
		1.08	10.86953333	275.1780591
		1.1	12.3055	311.5316456
